# Supplementary material for: In Vitro Efficacy of Ultrasonic Debridement with Adjunctive St. John’s Wort on Multispecies Dental Biofilms
Source: Medicina (Kaunas). 2026 Mar 18;62(3):563. doi: 10.3390/medicina62030563 (PMC13027743; doi:10.3390/medicina62030563)
Supplement: Supplementary file 1 [file medicina-62-00563-s001.zip]

Archive with 1 entries (1 files):
- medicina-4163305-supplementary.pdf
